# Supplementary material for: Temporal variation and photochemical efficiency of species in Symbiodinaceae associated with coral Leptoria phrygia (Scleractinia; Merulinidae) exposed to contrasting temperature regimes
Source: PLoS One. 2019 Jun 28;14(6):e0218801. doi: 10.1371/journal.pone.0218801 (PMC6599219; doi:10.1371/journal.pone.0218801)
Supplement: S2 Dataset — (FAS) [file pone.0218801.s004.fas]

>REFD1_ITSintfor2.ab1
---------------------------------CAGGGTACTGACGCGCATTGCA-TCTTGGGACTTCCTGAGAGTATGTTTGCTTCAGTGCTTATTTTACCTCCTTGCAAGGTTCTGTCGCAACCTTGTGCCCTGGCCAGCCATGGGTTAACTTGCCCATGGCTTGCTGAGTAGTGATCTTTTAGAGCAAGCTCTGGCACGCTGTTGTTTGAGGCAGCCTATATTGAGGCTATTTCAAATGACGTTGCTACAAGCTTGATGTGTCCTTCTGCGCCGTTGCGCATCCCATAGCATGAAGTCAAACAAGAGAACCCGCTGAACTTAAG------------------
>SS-AUG-COL1_ITSintfor2.ab1
-------------------------------------------------------TCTTGGGACTTCCTGAGAGTATGTTTGCTTCAGTGCTTATTTTACCTCCTTGCAAGGTTCTGTCGCAACCTTGTGCCCTGGCCAGCCATGGGTTAACTTGCCCATGGCTTGCTGAGTAGTGATCTTTTAGAGCAAGCTCTGGCACGCTGTTGTTTGAGGCAGCCTATATTGAGGCTATTTCAAATGACGTTGCTACAAGCTTGATGTGTCCTTCTGCGCCGTTGCGCATCCCATAGCATGAAGTCAAACAAGAGAACCCGCTGAACTTAAGCATATGGATCCCA-
>SS-AUG-COL2_ITSintfor2.ab1
-------------------------------------------------------TCTTGGGACTTCCTGAGAGTATGTTTGCTTCAGTGCTTATTTTACCTCCTTGCAAGGTTCTGTCGCAACCTTGTGCCCTGGCCAGCCATGGGTTAACTTGCCCATGGCTTGCTGAGTAGTGATCTTTTAGAGCAAGCTCTGGCACGCTGTTGTTTGAGGCAGCCTATATTGAGGCTATTTCAAATGACGTTGCTACAAGCTTGATGTGTCCTTCTGCGCCGTTGCGCATCCCATAGCATGAAGTCAAACAAGAGAACCCGCTGAACTTAAGCATATGGATCCCA-
>SS-AUG-COL3_ITSintfor2.ab1
AGAGAGGA-ATTGCAGAACTCCGTGAACCAATGGCCCCCTGAACGCGCATTGCACTCTTGGGACTTCCTGAGAGTATGTTTGCTTCAGTGCTTATTTTACCTCCTTGCAAGGTTCTGTCGCAACCTTGTGCCCTGGCCAGCCATGGGTTAACTTGCCCATGGCTTGCTGAGTAGTGATCTTTTAGAGCAAGCTCTGGCACGCTGTTGTTTGAGGCAGCCTATATTGAGGCTATTTCAAATGACGTTGCTACAAGCTTGATGTGTCCTTCTGCGCCGTTGCGCATCCCATAGCATGAAGTCAAACAAGA--------------------------------
>SS-AUG-COL8_ITSintfor2.ab1
---------------------------------------------CGCATTGCACTCTTGGGACTTCCTGAGAGTATGTTTGCTTCAGTGCTTATTTTACCTCCTTGCAAGGTTCTGTCGCAACCTTGTGCCCTGGCCAGCCATGGGTTAACTTGCCCATGGCTTGCTGAGTAGTGATCTTTTAGAGCAAGCTCTGGCACGCTGTTGTTTGAGGCAGCCTATATTGAGGCTATTTCAAATGACGTTGCTACAAGCTTGATGTGTCCTTCTGCGCCGTTGCGCATCCCATAGCATGAAGTCAAACAAGAGAACCCGCTGAACTTAAGCATATGGATCCCA-
>SS-DEC-COL1_ITSintfor2.ab1
-------------------------------------------------------TCTTGGGACTTCCTGAGAGTATGTTTGCTTCAGTGCTTATTTTACCTCCTTGCAAGGTTCTGTCGCAACCTTGTGCCCTGGCCAGCCATGGGTTAACTTGCCCATGGCTTGCTGAGTAGTGATCTTTTAGAGCAAGCTCTGGCACGCTGTTGTTTGAGGCAGCCTATATTGAGGCTATTTCAAATGACGTTGCTACAAGCTTGATGTGTCCTTCTGCGCCGTTGCGCATCCCATAGCATGAAGTCAAACAAGAGAACCCGCTGAACTTAAGCA------------
>SS-DEC-COL2_ITSintfor2.ab1
------------------------------------CCCTGAACGCGCATTGCACTCTTGGGACTTCCTGAGAGTATGTTTGCTTCAGTGCTTATTTTACCTCCTTGCAAGGTTCTGTCGCAACCTTGTGCCCTGGCCAGCCATGGGTTAACTTGCCCATGGCTTGCTGAGTAGTGATCTTTTAGAGCAAGCTCTGGCACGCTGTTGTTTGAGGCAGCCTATATTGAGGCTATTTCAAATGACGTTGCTACAAGCTTGATGTGTCCTTCTGCGCCGTTGCGCATCCCATAGCATGAAGTCAAACAAGAGAACCCGCTGAACTTAAGC-------------
>SS-DEC-COL3_ITSintfor2.ab1
----------------------------------------------GCATTGCACTCTTGGGACTTCCTGAGAGTATGTTTGCTTCAGTGCTTATTTTACCTCCTTGCAAGGTTCTGTCGCAACCTTGTGCCCTGGCCAGCCATGGGTTAACTTGCCCATGGCTTGCTGAGTAGTGATCTTTTAGAGCAAGCTCTGGCACGCTGTTGTTTGAGGCAGCCTATATTGAGGCTATTTCAAATGACGTTGCTACAAGCTTGATGTGTCCTTCTGCGCCGTTGCGCATCCCATAGCATGAAGTCAAACAAGAGAACCCGCTGAACTTAAGC-------------
>SS-DEC-COL8_ITSintfor2.ab1
----------------------------------------------GCATTGCACTCTTGGGACTTCCTGAGAGTATGTTTGCTTCAGTGCTTATTTTACCTCCTTGCAAGGTTCTGTCGCAACCTTGTGCCCTGGCCAGCCATGGGTTAACTTGCCCATGGCTTGCTGAGTAGTGATCTTTTAGAGCAAGCTCTGGCACGCTGTTGTTTGAGGCAGCCTATATTGAGGCTATTTCAAATGACGTTGCTACAAGCTTGATGTGTCCTTCTGCGCCGTTGCGCATCCCATAGCATGAAGTCAAACAAGAGAACCCGCTGAACTTAAGCA------------
>SS-MAR-COL1_ITSintfor2.ab1
----------------------------------------GAACGCGCATTGCACTCTTGGGACTTCCTGAGAGTATGTTTGCTTCAGTGCTTATTTTACCTCCTTGCAAGGTTCTGTCGCAACCTTGTGCCCTGGCCAGCCATGGGTTAACTTGCCCATGGCTTGCTGAGTAGTGATCTTTTAGAGCAAGCTCTGGCACGCTGTTGTTTGAGGCAGCCTATATTGAGGCTATTTCAAATGACGTTGCTACAAGCTTGATGTGTCCTTCTGCGCCGTTGCGCATCCCATAGCATGAAGTCAAACAAGAGAACCCGCTGAACTTAAGCATATGGATCCCAA
>SS-MAR-COL2_ITSintfor2.ab1
----------------------------------------------GCATTGCACTCTTGGGACTTCCTGAGAGTATGTTTGCTTCAGTGCTTATTTTACCTCCTTGCAAGGTTCTGTCGCAACCTTGTGCCCTGGCCAGCCATGGGTTAACTTGCCCATGGCTTGCTGAGTAGTGATCTTTTAGAGCAAGCTCTGGCACGCTGTTGTTTGAGGCAGCCTATATTGAGGCTATTTCAAATGACGTTGCTACAAGCTTGATGTGTCCTTCTGCGCCGTTGCGCATCCCATAGCATGAAGTCAAACAAGAGAACCCGCTGAACTTAAGCATATGGATCCC--
>SS-MAR-COL8_ITSintfor2.ab1
-------------------------------------------------------TCTTGGGACTTCCTGAGAGTATGTTTGCTTCAGTGCTTATTTTACCTCCTTGCAAGGTTCTGTCGCAACCTTGTGCCCTGGCCAGCCATGGGTTAACTTGCCCATGGCTTGCTGAGTAGTGATCTTTTAGAGCAAGCTCTGGCACGCTGTTGTTTGAGGCAGCCTATATTGAGGCTATTTCAAATGACGTTGCTACAAGCTTGATGTGTCCTTCTGCGCCGTTGCGCATCCCATAGCATGAAGTCAAACAAGAGAACCCGCTGAACTTAAGCATATGGATCCCA-
>VS-MAR-COL6_ITSintfor2.ab1
---------------------------------CAGGGTACTGACGCGCATTGCA-TCTTGGGACTTCCTGAGAGTATGTTTGCTTCAGTGCTTATTTTACCTCCTTGCAAGGTTCTGTCGCAACCTTGTGCCCTGGCCAGCCATGGGTTAACTTGCCCATGGCTTGCTGAGTAGTGATCTTTTAGAGCAAGCTCTGGCACGCTGTTGTTTGAGGCAGCCTATATTGAGGCTATTTCAAATGACGTTGCTACAAGCTTGATGTGTCCTTCTGCGCCGTTGCGCATCCCATAGCATGAAGTCAAACAAGAGAACCCGCTGAACTTAAG------------------
>VS-DEC-COL2_ITSintfor2.ab1
--------------------------------------------------------TCTTGGGACTTCCTGAGAGTATGTTTGCTTCAGTGCTTATTTTACCTCCTTGCAAGGTTCTGTCGCAACCTTGTGCCCTGGCCAGCCATGGGTTAACTTGCCCATGGCTTGCTGAGTAGTGATCTTTTAGAGCAAGCTCTGGCACGCTGTTGTTTGAGGCAGCCTATATTGAGGCTATTTCAAATGACGTTGCTACAAGCTTGATGTGTCCTTCTGCGCCGTTGCGCATCCCATAGCATGAAGTCAAACAAGAGAACCCGCTGAACTTAAGCATATGGATCCC------
>VS-DEC-COL3_ITSintfor2.ab1
--------------------------------------------------------TCTTGGGACTTCCTGAGAGTATGTTTGCTTCAGTGCTTATTTTACCTCCTTGCAAGGTTCTGTCGCAACCTTGTGCCCTGGCCAGCCATGGGTTAACTTGCCCATGGCTTGCTGAGTAGTGATCTTTTAGAGCAAGCTCTGGCACGCTGTTGTTTGAGGCAGCCTATATTGAGGCTATTTCAAATGACGTTGCTACAAGCTTGATGTGTCCTTCTGCGCCGTTGCGCATCCCATAGCATGAAGTCAAACAAGAGAACCCGCTGAACTTAAGCATATGGATCCC------
>VS-DEC-COL4_ITSintfor2.ab1
--------------------------------------------------------TCTTGGGACTTCCTGAGAGTATGTTTGCTTCAGTGCTTATTTTACCTCCTTGCAAGGTTCTGTCGCAACCTTGTGCCCTGGCCAGCCATGGGTTAACTTGCCCATGGCTTGCTGAGTAGTGATCTTTTAGAGCAAGCTCTGGCACGCTGTTGTTTGAGGCAGCCTATATTGAGGCTATTTCAAATGACGTTGCTACAAGCTTGATGTGTCCTTCTGCGCCGTTGCGCATCCCATAGCATGAAGTCAAACAAGAGAACCCGCTGAACTTAAGCATATGGATCCC------
>VS-DEC-COL5_ITSintfor2.ab1
--------------------------------------------------------TCTTGGGACTTCCTGAGAGTATGTTTGCTTCAGTGCTTATTTTACCTCCTTGCAAGGTTCTGTCGCAACCTTGTGCCCTGGCCAGCCATGGGTTAACTTGCCCATGGCTTGCTGAGTAGTGATCTTTTAGAGCAAGCTCTGGCACGCTGTTGTTTGAGGCAGCCTATATTGAGGCTATTTCAAATGACGTTGCTACAAGCTTGATGTGTCCTTCTGCGCCGTTGCGCATCCCATAGCATGAAGTCAAACAAGAGAACCCGCTGAACTTAAGCATATGGATCCC------
>VS-DEC-COL6_ITSintfor2.ab1
-------------------------------------------ACGCGCATTGCA-TCTTGGGACTTCCTGAGAGTATGTTTGCTTCAGTGCTTATTTTACCTCCTTGCAAGGTTCTGTCGCAACCTTGTGCCCTGGCCAGCCATGGGTTAACTTGCCCATGGCTTGCTGAGTAGTGATCTTTTAGAGCAAGCTCTGGCACGCTGTTGTTTGAGGCAGCCTATATTGAGGCTATTTCAAATGACGTTGCTACAAGCTTGATGTGTCCTTCTGCGCCGTTGCGCATCCCATAGCATGAAGTCAAACAAGAGAACCCGCTGAACTTAAGCATA--------------
>VS-DEC-COL7_ITSintfor2.ab1
--------------------------------------------------------TCTTGGGACTTCCTGAGAGTATGTTTGCTTCAGTGCTTATTTTACCTCCTTGCAAGGTTCTGTCGCAACCTTGTGCCCTGGCCAGCCATGGGTTAACTTGCCCATGGCTTGCTGAGTAGTGATCTTTTAGAGCAAGCTCTGGCACGCTGTTGTTTGAGGCAGCCTATATTGAGGCTATTTCAAATGACGTTGCTACAAGCTTGATGTGTCCTTCTGCGCCGTTGCGCATCCCATAGCATGAAGTCAAACAAGAGAACCCGCTGAACTTAAGCATATGGATCCC------
>VS-DEC-COL9_ITSintfor2.ab1
------------------------------------------GACGCGCATTGCA-TCTTGGGACTTCCTGAGAGTATGTTTGCTTCAGTGCTTATTTTACCTCCTTGCAAGGTTCTGTCGCAACCTTGTGCCCTGGCCAGCCATGGGTTAACTTGCCCATGGCTTGCTGAGTAGTGATCTTTTAGAGCAAGCTCTGGCACGCTGTTGTTTGAGGCAGCCTATATTGAGGCTATTTCAAATGACGTTGCTACAAGCTTGATGTGTCCTTCTGCGCCGTTGCGCATCCCATAGCATGAAGTCAAACAAGAGAACCCGCTGAACTTAAGCATATGGATCCC------
>VS-DEC-COL10_ITSintfor2.ab1
--------------------------------------------------------TCTTGGGACTTCCTGAGAGTATGTTTGCTTCAGTGCTTATTTTACCTCCTTGCAAGGTTCTGTCGCAACCTTGTGCCCTGGCCAGCCATGGGTTAACTTGCCCATGGCTTGCTGAGTAGTGATCTTTTAGAGCAAGCTCTGGCACGCTGTTGTTTGAGGCAGCCTATATTGAGGCTATTTCAAATGACGTTGCTACAAGCTTGATGTGTCCTTCTGCGCCGTTGCGCATCCCATAGCATGAAGTCAAACAAGAGAACCCGCTGAACTTAAGCA----------------
>VS-DEC-COL11_ITSintfor2.ab1
--------------------------------------------------------TCTTGGGACTTCCTGAGAGTATGTTTGCTTCAGTGCTTATTTTACCTCCTTGCAAGGTTCTGTCGCAACCTTGTGCCCTGGCCAGCCATGGGTTAACTTGCCCATGGCTTGCTGAGTAGTGATCTTTTAGAGCAAGCTCTGGCACGCTGTTGTTTGAGGCAGCCTATATTGAGGCTATTTCAAATGACGTTGCTACAAGCTTGATGTGTCCTTCTGCGCCGTTGCGCATCCCATAGCATGAAGTCAAACAAGAGAACCCGCTGAACTTAAGCATA--------------
>VS-DEC-COL12_ITSintfor2.ab1
--------------------------------------------------------TCTTGGGACTTCCTGAGAGTATGTTTGCTTCAGTGCTTATTTTACCTCCTTGCAAGGTTCTGTCGCAACCTTGTGCCCTGGCCAGCCATGGGTTAACTTGCCCATGGCTTGCTGAGTAGTGATCTTTTAGAGCAAGCTCTGGCACGCTGTTGTTTGAGGCAGCCTATATTGAGGCTATTTCAAATGACGTTGCTACAAGCTTGATGTGTCCTTCTGCGCCGTTGCGCATCCCATAGCATGAAGTCAAACAAGAGAACCCGCTGAACTTAAGCATATGGATCCC------
>VS-DEC-COL13_ITSintfor2.ab1
--------------------------------------TACTGACGCGCATTGCA-TCTTGGGACTTCCTGAGAGTATGTTTGCTTCAGTGCTTATTTTACCTCCTTGCAAGGTTCTGTCGCAACCTTGTGCCCTGGCCAGCCATGGGTTAACTTGCCCATGGCTTGCTGAGTAGTGATCTTTTAGAGCAAGCTCTGGCACGCTGTTGTTTGAGGCAGCCTATATTGAGGCTATTTCAAATGACGTTGCTACAAGCTTGATGTGTCCTTCTGCGCCGTTGCGCATCCCATAGCATGAAGTCAAACAAGAGAACCCGCTGAACTTAAG------------------
>VS-DEC-COL15_ITSintfor2.ab1
--------------------------------------TACTGACGCGCATTGCA-TCTTGGGACTTCCTGAGAGTATGTTTGCTTCAGTGCTTATTTTACCTCCTTGCAAGGTTCTGTCGCAACCTTGTGCCCTGGCCAGCCATGGGTTAACTTGCCCATGGCTTGCTGAGTAGTGATCTTTTAGAGCAAGCTCTGGCACGCTGTTGTTTGAGGCAGCCTATATTGAGGCTATTTCAAATGACGTTGCTACAAGCTTGATGTGTCCTTCTGCGCCGTTGCGCATCCCATAGCATGAAGTCAAACAAGAGAACCCGCTGAACTTAAG------------------
>VS-AUG-COL2_ITSintfor2.ab1
--------------------------------------------------------TCTTGGGACTTCCTGAGAGTATGTTTGCTTCAGTGCTTATTTTACCTCCTTGCAAGGTTCTGTCGCAACCTTGTGCCCTGGCCAGCCATGGGTTAACTTGCCCATGGCTTGCTGAGTAGTGATCTTTTAGAGCAAGCTCTGGCACGCTGTTGTTTGAGGCAGCCTATATTGAGGCTATTTCAAATGACGTTGCTACAAGCTTGATGTGTCCTTCTGCGCCGTTGCGCATCCCATAGCATGAAGTCAAACAAGAGAACCCGCTGAACTTAAGCATATGGATCCC------
>VS-AUG-COL3_ITSintfor2.ab1
--------------------------------------------------------TCTTGGGACTTCCTGAGAGTATGTTTGCTTCAGTGCTTATTTTACCTCCTTGCAAGGTTCTGTCGCAACCTTGTGCCCTGGCCAGCCATGGGTTAACTTGCCCATGGCTTGCTGAGTAGTGATCTTTTAGAGCAAGCTCTGGCACGCTGTTGTTTGAGGCAGCCTATATTGAGGCTATTTCAAATGACGTTGCTACAAGCTTGATGTGTCCTTCTGCGCCGTTGCGCATCCCATAGCATGAAGTCAAACAAGAGAACCCGCTGAACTTAAGCATATGGATCCC------
>VS-AUG-COL4_ITSintfor2.ab1
--------------------------------------TACTGACGCGCATTGCA-TCTTGGGACTTCCTGAGAGTATGTTTGCTTCAGTGCTTATTTTACCTCCTTGCAAGGTTCTGTCGCAACCTTGTGCCCTGGCCAGCCATGGGTTAACTTGCCCATGGCTTGCTGAGTAGTGATCTTTTAGAGCAAGCTCTGGCACGCTGTTGTTTGAGGCAGCCTATATTGAGGCTATTTCAAATGACGTTGCTACAAGCTTGATGTGTCCTTCTGCGCCGTTGCGCATCCCATAGCATGAAGTCAAACAAGAGAACCCGCTGAACTTAAGC-----------------
>VS-AUG-COL5_ITSintfor2.ab1
--------------------------------------------------------TCTTGGGACTTCCTGAGAGTATGTTTGCTTCAGTGCTTATTTTACCTCCTTGCAAGGTTCTGTCGCAACCTTGTGCCCTGGCCAGCCATGGGTTAACTTGCCCATGGCTTGCTGAGTAGTGATCTTTTAGAGCAAGCTCTGGCACGCTGTTGTTTGAGGCAGCCTATATTGAGGCTATTTCAAATGACGTTGCTACAAGCTTGATGTGTCCTTCTGCGCCGTTGCGCATCCCATAGCATGAAGTCAAACAAGAGAACCCGCTGAACTTAAGCATATGGATCCC------
>VS-AUG-COL6_ITSintfor2.ab1
--------------------------------------TACTGACGCGCATTGCA-TCTTGGGACTTCCTGAGAGTATGTTTGCTTCAGTGCTTATTTTACCTCCTTGCAAGGTTCTGTCGCAACCTTGTGCCCTGGCCAGCCATGGGTTAACTTGCCCATGGCTTGCTGAGTAGTGATCTTTTAGAGCAAGCTCTGGCACGCTGTTGTTTGAGGCAGCCTATATTGAGGCTATTTCAAATGACGTTGCTACAAGCTTGATGTGTCCTTCTGCGCCGTTGCGCATCCCATAGCATGAAGTCAAACAAGAGAACCCGCTGAACTTAAG------------------
>VS-AUG-COL7_ITSintfor2.ab1
--------------------------------------TACTGACGCGCATTGCA-TCTTGGGACTTCCTGAGAGTATGTTTGCTTCAGTGCTTATTTTACCTCCTTGCAAGGTTCTGTCGCAACCTTGTGCCCTGGCCAGCCATGGGTTAACTTGCCCATGGCTTGCTGAGTAGTGATCTTTTAGAGCAAGCTCTGGCACGCTGTTGTTTGAGGCAGCCTATATTGAGGCTATTTCAAATGACGTTGCTACAAGCTTGATGTGTCCTTCTGCGCCGTTGCGCATCCCATAGCATGAAGTCAAACAAGAGAACCCGCTGAACTTAAG------------------
>VS-AUG-COL9_ITSintfor2.ab1
--------------------------------------TACTGACGCGCATTGCA-TCTTGGGACTTCCTGAGAGTATGTTTGCTTCAGTGCTTATTTTACCTCCTTGCAAGGTTCTGTCGCAACCTTGTGCCCTGGCCAGCCATGGGTTAACTTGCCCATGGCTTGCTGAGTAGTGATCTTTTAGAGCAAGCTCTGGCACGCTGTTGTTTGAGGCAGCCTATATTGAGGCTATTTCAAATGACGTTGCTACAAGCTTGATGTGTCCTTCTGCGCCGTTGCGCATCCCATAGCATGAAGTCAAACAAGAGAACCCGCTGAACTTAAGC-----------------
>VS-AUG-COL10_ITSintfor2.ab1
-----------------------------------------TGACGCGCATTGCA-TCTTGGGACTTCCTGAGAGTATGTTTGCTTCAGTGCTTATTTTACCTCCTTGCAAGGTTCTGTCGCAACCTTGTGCCCTGGCCAGCCATGGGTTAACTTGCCCATGGCTTGCTGAGTAGTGATCTTTTAGAGCAAGCTCTGGCACGCTGTTGTTTGAGGCAGCCTATATTGAGGCTATTTCAAATGACGTTGCTACAAGCTTGATGTGTCCTTCTGCGCCGTTGCGCATCCCATAGCATGAAGTCAAACAAGAGAACCCGCTGAACTTAAGCATATGGATCCC------
>VS-AUG-COL11_ITSintfor2.ab1
--------------------------------------TACTGACGCGCATTGCA-TCTTGGGACTTCCTGAGAGTATGTTTGCTTCAGTGCTTATTTTACCTCCTTGCAAGGTTCTGTCGCAACCTTGTGCCCTGGCCAGCCATGGGTTAACTTGCCCATGGCTTGCTGAGTAGTGATCTTTTAGAGCAAGCTCTGGCACGCTGTTGTTTGAGGCAGCCTATATTGAGGCTATTTCAAATGACGTTGCTACAAGCTTGATGTGTCCTTCTGCGCCGTTGCGCATCCCATAGCATGAAGTCAAACAAGAGAACCCGCTGAACTTAAGC-----------------
>VS-AUG-COL12_ITSintfor2.ab1
------------------------------------GGTACTGACGCGCATTGCA-TCTTGGGACTTCCTGAGAGTATGTTTGCTTCAGTGCTTATTTTACCTCCTTGCAAGGTTCTGTCGCAACCTTGTGCCCTGGCCAGCCATGGGTTAACTTGCCCATGGCTTGCTGAGTAGTGATCTTTTAGAGCAAGCTCTGGCACGCTGTTGTTTGAGGCAGCCTATATTGAGGCTATTTCAAATGACGTTGCTACAAGCTTGATGTGTCCTTCTGCGCCGTTGCGCATCCCATAGCATGAAGTCAAACAAGAGAACCCGCTGAACTTAAGCATATGGATCCC------
>VS-AUG-COL13_ITSintfor2.ab1
--------------------------------------------------------TCTTGGGACTTCCTGAGAGTATGTTTGCTTCAGTGCTTATTTTACCTCCTTGCAAGGTTCTGTCGCAACCTTGTGCCCTGGCCAGCCATGGGTTAACTTGCCCATGGCTTGCTGAGTAGTGATCTTTTAGAGCAAGCTCTGGCACGCTGTTGTTTGAGGCAGCCTATATTGAGGCTATTTCAAATGACGTTGCTACAAGCTTGATGTGTCCTTCTGCGCCGTTGCGCATCCCATAGCATGAAGTCAAACAAGAGAACCCGCTGAACTTAAGCATATGGATCCC------
>VS-AUG-COL15_ITSintfor2.ab1
---------------------------------------------------TGCA-TCTTGGGACTTCCTGAGAGTATGTTTGCTTCAGTGCTTATTTTACCTCCTTGCAAGGTTCTGTCGCAACCTTGTGCCCTGGCCAGCCATGGGTTAACTTGCCCATGGCTTGCTGAGTAGTGATCTTTTAGAGCAAGCTCTGGCACGCTGTTGTTTGAGGCAGCCTATATTGAGGCTATTTCAAATGACGTTGCTACAAGCTTGATGTGTCCTTCTGCGCCGTTGCGCATCCCATAGCATGAAGTCAAACAAGAGAACCCGCTGAACTTAAGCATATGGATCCC------
>VS-MAR-COL2_ITSintfor2.ab1
----------------------------CCAATGGCCCCCTGAACGCGCATTGCACTCTTGGGACTTCCTGAGAGTATGTTTGCTTCAGTGCTTATTTTACCTCCTTGCAAGGTTCTGTCGCAACCTTGTGCCCTGGCCAGCCATGGGTTAACTTGCCCATGGCTTGCTGAGTAGTGATCTTTTAGAGCAAGCTCTGGCACGCTGTTGTTTGAGGCAGCCTATATTGAGGCTATTTCAAATGACGTTGCTACAAGCTTGATGTGTCCTTCTGCGCCGTTGCGCATCCCATAGCATGAAGTCAAACAAGAGAACCCGCTGAACTTAAGCATATGGATCCCA-----
>VS-MAR-COL3_ITSintfor2.ab1
----------------------------CCAATGGCCCCCTGAACGCGCATTGCACTCTTGGGACTTCCTGAGAGTATGTTTGCTTCAGTGCTTATTTTACCTCCTTGCAAGGTTCTGTCGCAACCTTGTGCCCTGGCCAGCCATGGGTTAACTTGCCCATGGCTTGCTGAGTAGTGATCTTTTAGAGCAAGCTCTGGCACGCTGTTGTTTGAGGCAGCCTATATTGAGGCTATTTCAAATGACGTTGCTACAAGCTTGATGTGTCCTTCTGCGCCGTTGCGCATCCCATAGCATGAAGTCAAACAAGAGAACCCGCTGAACTTAAGCATATGGATCCCA-----
>VS-MAR-COL4_ITSintfor2.ab1
-------------------------------------------------------CTCTTGGGACTTCCTGAGAGTATGTTTGCTTCAGTGCTTATTTTACCTCCTTGCAAGGTTCTGTCGCAACCTTGTGCCCTGGCCAGCCATGGGTTAACTTGCCCATGGCTTGCTGAGTAGTGATCTTTTAGAGCAAGCTCTGGCACGCTGTTGTTTGAGGCAGCCTATATTGAGGCTATTTCAAATGACGTTGCTACAAGCTTGATGTGTCCTTCTGCGCCGTTGCGCATCCCATAGCATGAAGTCAAACAAGAGAACCCGCTGAACTTAAGCATATGGATCCCA-----
>VS-MAR-COL5_ITSintfor2.ab1
-----------------------------CAATGGCCCCCTGAACGCGCATTGCACTCTTGGGACTTCCTGAGAGTATGTTTGCTTCAGTGCTTATTTTACCTCCTTGCAAGGTTCTGTCGCAACCTTGTGCCCTGGCCAGCCATGGGTTAACTTGCCCATGGCTTGCTGAGTAGTGATCTTTTAGAGCAAGCTCTGGCACGCTGTTGTTTGAGGCAGCCTATATTGAGGCTATTTCAAATGACGTTGCTACAAGCTTGATGTGTCCTTCTGCGCCGTTGCGCATCCCATAGCATGAAGTCAAACAAGAGAACCCGCTGAACTTAAGCATATGGATCCCA-----
>VS-MAR-COL7_ITSintfor2.ab1
----------------------------CCAATGGCCCCCTGAACGCGCATTGCACTCTTGGGACTTCCTGAGAGTATGTTTGCTTCAGTGCTTATTTTACCTCCTTGCAAGGTTCTGTCGCAACCTTGTGCCCTGGCCAGCCATGGGTTAACTTGCCCATGGCTTGCTGAGTAGTGATCTTTTAGAGCAAGCTCTGGCACGCTGTTGTTTGAGGCAGCCTATATTGAGGCTATTTCAAATGACGTTGCTACAAGCTTGATGTGTCCTTCTGCGCCGTTGCGCATCCCATAGCATGAAGTCAAACAAGAGAACCCGCTGAACTTAAGCATATGGATCCCA-----
>VS-MAR-COL9_ITSintfor2.ab1
---------------------------------------------------TGCACTCTTGGGACTTCCTGAGAGTATGTTTGCTTCAGTGCTTATTTTACCTCCTTGCAAGGTTCTGTCGCAACCTTGTGCCCTGGCCAGCCATGGGTTAACTTGCCCATGGCTTGCTGAGTAGTGATCTTTTAGAGCAAGCTCTGGCACGCTGTTGTTTGAGGCAGCCTATATTGAGGCTATTTCAAATGACGTTGCTACAAGCTTGATGTGTCCTTCTGCGCCGTTGCGCATCCCATAGCATGAAGTCAAACAAGAGAACCCGCTGAACTTAAGCATATGGATCCCACCTTT
>VS-MAR-COL10_ITSintfor2.ab1
-------------------------------------------------------CTCTTGGGACTTCCTGAGAGTATGTTTGCTTCAGTGCTTATTTTACCTCCTTGCAAGGTTCTGTCGCAACCTTGTGCCCTGGCCAGCCATGGGTTAACTTGCCCATGGCTTGCTGAGTAGTGATCTTTTAGAGCAAGCTCTGGCACGCTGTTGTTTGAGGCAGCCTATATTGAGGCTATTTCAAATGACGTTGCTACAAGCTTGATGTGTCCTTCTGCGCCGTTGCGCATCCCATAGCATGAAGTCAAACAAGAGAACCCGCTGAACTTAAGCATATGGATCCCA-----
>VS-MAR-COL11_ITSintfor2.ab1
---------------------------------------------GCGCATTGCACTCTTGGGACTTCCTGAGAGTATGTTTGCTTCAGTGCTTATTTTACCTCCTTGCAAGGTTCTGTCGCAACCTTGTGCCCTGGCCAGCCATGGGTTAACTTGCCCATGGCTTGCTGAGTAGTGATCTTTTAGAGCAAGCTCTGGCACGCTGTTGTTTGAGGCAGCCTATATTGAGGCTATTTCAAATGACGTTGCTACAAGCTTGATGTGTCCTTCTGCGCCGTTGCGCATCCCATAGCATGAAGTCAAACAAGAGAACCCGCTGAACTTAAGCATATGGATCCCA-----
>VS-MAR-COL12_ITSintfor2.ab1
-----------------------------------------------GCATTGCACTCTTGGGACTTCCTGAGAGTATGTTTGCTTCAGTGCTTATTTTACCTCCTTGCAAGGTTCTGTCGCAACCTTGTGCCCTGGCCAGCCATGGGTTAACTTGCCCATGGCTTGCTGAGTAGTGATCTTTTAGAGCAAGCTCTGGCACGCTGTTGTTTGAGGCAGCCTATATTGAGGCTATTTCAAATGACGTTGCTACAAGCTTGATGTGTCCTTCTGCGCCGTTGCGCATCCCATAGCATGAAGTCAAACAAGAGAACCCGCTGAACTTAAGCATATGGATCCCA-----
>VS-MAR-COL13_ITSintfor2.ab1
-----------------------------------------------GCATTGCACTCTTGGGACTTCCTGAGAGTATGTTTGCTTCAGTGCTTATTTTACCTCCTTGCAAGGTTCTGTCGCAACCTTGTGCCCTGGCCAGCCATGGGTTAACTTGCCCATGGCTTGCTGAGTAGTGATCTTTTAGAGCAAGCTCTGGCACGCTGTTGTTTGAGGCAGCCTATATTGAGGCTATTTCAAATGACGTTGCTACAAGCTTGATGTGTCCTTCTGCGCCGTTGCGCATCCCATAGCATGAAGTCAAACAAGAGAACCCGCTGAACTTAAGCATATGGATCCCA-----
>VS-MAR-COL15_ITS2.ab1
TTAGAGAGGAATTGCAGAACTCCGTGAACCAATGGCCCCCTGAACGCGCATTGCACTCTTGGGACTTCCTGAGAGTATGTTTGCTTCAGTGCTTATTTTACCTCCTTGCAAGGTTCTGTCGCAACCTTGTGCCCTGGCCAGCCATGGGTTAACTTGCCCATGGCTTGCTGAGTAGTGATCTTTTAGAGCAAGCTCTGGCACGCTGTTGTTTGAGGCAGCCTATATTGAGGCTATTTCAAATGACGTTGCTACAAGCTTGATGTGTCCTTCTGCGCCGTTGCGCATC-----------------------------------------------------------
>REFC21a_ITS2.ab1
--------AATTGCAGGAACTCCGTGAACCAATGGCCTCCTGAACGTGCGTTGCACTCTTGGGATTTCCTGAGAGTATGTCTGCTTCAGTGCTTAACTTGCCCCAACTTTGCAAGCA-------TTTCTGCCTTGCGTTCTTATGAGCTATTGCCCTCTGAGCCAATGGCTTGTTAATTGCTTGGTTCTTGCAAAATGCTTTGCGCGCTGTTATTCAAGTTTCTACCTTCGTGGTTTTACTTGAGTGACGCTGCTCATGCTTGCAACCGCTGGGATGCAGGTGCATGCCTCTAG---------------------------------------------------
>REFC3w_ITS2.ab1
--------AATTGCAGGAACTCCGTGAACCAATGGCCTCCTGAACGTGCGTTGCACTCTTGGGATTTCCTGAGAGTATGTCTGCTTCAGTGCTTAACTTGCCCCAACTTTGCAAGCAGGATGTGTTTCTGCCTTGCGTTCTTATGAGCTATTGCCCTCTGAGCCAATGGCTTGTTAATTGCTTGGTTCTTGCAAAATGCTTTGCGCGCTGTTATTCAAGTTTCTACCTTCGTGGTTTTACTTGAGTGACGCTGCTCATGCTTGCAACCGCTGGGATGCAGGTGCATGCCTCTAG---------------------------------------------------
>SS-MAR-COL3_ITSintfor2.ab1
----------------------------------------------------GCACTCTTGGGATTTCCTGAGAGTATGTCTGCTTCAGTGCTTAACTTGCCCCAACTTTGCAAGCAGGATGTGTTTCTGCCTTGCGTTCTTATGAGCTATTGCCCTCTGAGCCAATGGCTTGTTAATTGCTTGGTTCTTGCAAAATGCTTTGCGCGCTGTTATTCAAGTTTCTACCTTCGTGGTTTTACTTGAGTGACGCTGCTCATGCTTGCAACCGCTGGGATGCAGGTGCATGCCTCTAGCATGAAGTCAGACAAGTGAACCCGCTGAACTTAAGCA--------------
>SS-MAR-COL4_ITS2.ab1
---GAGAGGAATTGCAGAACTCCGTGAACCAATGGCCTCCTGAACGTGCGTTGCACTCTTGGGATTTCCTGAGAGTATGTCTGCTTCAGTGCTTAACTTGCCCCAACTTTGCAAGCAGGATGTGTTTCTGCCTTGCGTTCTTATGAGCTATTGCCCTCTGAGCCAATGGCTTGTTAATTGCTTGGTTCTTGCAAAATGCTTTGCGCGCTGTTATTCAAGTTTCTACCTTCGTGGTTTTACTTGAGTGACGCTGCTCATGCTTGCAACCGCTGGGATGCAGGTGCATG----------------------------------------------------------
>SS-MAR-COL5_ITSintfor2.ab1
---------------------------------------------GTGCGTTGCACTCTTGGGATTTCCTGAGAGTATGTCTGCTTCAGTGCTTAACTTGCCCCAACTTTGCAAGCAGGATGTGTTTCTGCCTTGCGTTCTTATGAGCTATTGCCCTCTGAGCCAATGGCTTGTTAATTGCTTGGTTCTTGCAAAATGCTTTGCGCGCTGTTATTCAAGTTTCTACCTTCGTGGTTTTACTTGAGTGACGCTGCTCATGCTTGCAACCGCTGGGATGCAGGTGCATGCCTCTAGCATGAAGTCAGACAAGTGAACCCGCTGAACTTAAGCATA------------
>SS-MAR-COL6_ITS2.ab1
----------------GAACTCCGTGAACCAATGGCCTCCTGAACGTGCGTTGCACTCTTGGGATTTCCTGAGAGTATGTCTGCTTCAGTGCTTAACTTGCCCCAACTTTGCAAGCA-------TTTCTGCCTTGCGTTCTTATGAGCTATTGCCCTCTGAGCCAATGGCTTGTTAATTGCTTGGTTCTTGCAAAATGCTTTGCGCGCTGTTATTCAAGTTTCTACCTTCGTGGTTTTACTTGAGTGACGCTGCTCATGCTTGCAACCGCTGGGATGCAGGTGCATG----------------------------------------------------------
>SS-MAR-COL7_ITS2.ab1
---GAGAGGAATTGCAGAACTCCGTGAACCAATGGCCTCCTGAACGTGCGTTGCACTCTTGGGATTTCCTGAGAGTATGTCTGCTTCAGTGCTTAACTTGCCCCAACTTTGCAAGCAGGATGTGTTTCTGCCTTGCGTTCTTATGAGCTATTGCCCTCTGAGCCAATGGCTTGTTAATTGCTTGGTTCTTGCAAAATGCTTTGCGCGCTGTTATTCAAGTTTCTACCTTCGTGGTTTTACTTGAGTGACGCTGCTCATGCTTGCAACCGCTGGGATGCAGGTGCATGC---------------------------------------------------------
>SS-MAR-COL9_ITS2.ab1
---GAGAGGAATTGCAGAACTCCGTGAACCAATGGCCTCCTGAACGTGCGTTGCACTCTTGGGATTTCCTGAGAGTATGTCTGCTTCAGTGCTTAACTTGCCCCAACTTTGCAAGCAGGATGTGTTTCTGCCTTGCGTTCTTATGAGCTATTGCCCTCTGAGCCAATGGCTTGTTAATTGCTTGGTTCTTGCAAAATGCTTTGCGCGCTGTTATTCAAGTTTCTACCTTCGTGGTTTTACTTGAGTGACGCTGCTCATGCTTGCAACCGCTGGGATGCAGGTGCATGCCT-------------------------------------------------------
>SS-MAR-COL10_ITS2.ab1
-------GAATTGCAGGAACTCCGTGAACCAATGGCCTCCTGAACGTGCGTTGCACTCTTGGGATTTCCTGAGAGTATGTCTGCTTCAGTGCTTAACTTGCCCCAACTTTGCAAGCA-------TTTCTGCCTTGCGTTCTTATGAGCTATTGCCCTCTGAGCCAATGGCTTGTTAATTGCTTGGTTCTTGCAAAATGCTTTGCGCGCTGTTATTCAAGTTTCTACCTTCGTGGTTTTACTTGAGTGACGCTGCTCATGCTTGCAACCGCTGGGATGCAGGTGCATG----------------------------------------------------------
>SS-MAR-COL11_ITS2.ab1
-------GAATTGCAGGAACTCCGTGAACCAATGGCCTCCTGAACGTGCGTTGCACTCTTGGGATTTCCTGAGAGTATGTCTGCTTCAGTGCTTAACTTGCCCCAACTTTGCAAGCA-------TTTCTGCCTTGCGTTCTTATGAGCTATTGCCCTCTGAGCCAATGGCTTGTTAATTGCTTGGTTCTTGCAAAATGCTTTGCGCGCTGTTATTCAAGTTTCTACCTTCGTGGTTTTACTTGAGTGACGCTGCTCATGCTTGCAACCGCTGGGATGCAGGTGCATG----------------------------------------------------------
>SS-MAR-COL16_ITS2.ab1
-----GAGGAATTGCAGAACTCCGTGAACCAATGGCCTCCTGAACGTGCGTTGCACTCTTGGGATTTCCTGAGAGTATGTCTGCTTCAGTGCTTAACTTGCCCCAACTTTGCAAGCAGGATGTGTTTCTGCCTTGCGTTCTTATGAGCTATTGCCCTCTGAGCCAATGGCTTGTTAATTGCTTGGTTCTTGCAAAATGCTTTGCGCGCTGTTATTCAAGTTTCTACCTTCGTGGTTTTACTTGAGTGACGCTGCTCATGCTTGCAACCGCTGGGATGCAGGTGCA------------------------------------------------------------
>SS-DEC-COL4_ITS2.ab1
----------------------------------------------------------TTGGGATTTCCTGAGAGTATGTCTGCTTCAGTGCTTAACTTGCCCCAACTTTGCAAGCAGGATGTGTTTCTGCCTTGCGTTCTTATGAGCTATTGCCCTCTGAGCCAATGGCTTGTTAATTGCTTGGTTCTTGCAAAATGCTTTGCGCGCTGTTATTCAAGTTTCTACCTTCGTGGTTTTACTTGAGTGACGCTGCTCATGCTTGCAACCGCTGGGATGCAGGTGCATG----------------------------------------------------------
>SS-DEC-COL5_ITS2.ab1
GTAGAGAGGAATTGCAGAACTCCGTGAACCAATGGCCTCCTGAACGTGCGTTGCACTCTTGGGATTTCCTGAGAGTATGTCTGCTTCAGTGCTTAACTTGCCCCAACTTTGCAAGCAGGATGTGTTTCTGCCTTGCGTTCTTATGAGCTATTGCCCTCTGAGCCAATGGCTTGTTAATTGCTTGGTTCTTGCAAAATGCTTTGCGCGCTGTTATTCAAGTTTCTACCTTCGTGGTTTTACTTGAGTGACGCTGCTCATGCTTGCAACCGCTGGGATGCAGGTGCATGCCTCTAGCATGAAGTCAGACAAGTGA--------------------------------
>SS-DEC-COL6_ITSintfor2.ab1
-------------------------------------TCCTGAACGTGCGTTGCACTCTTGGGATTTCCTGAGAGTATGTCTGCTTCAGTGCTTAACTTGCCCCAACTTTGCAAGCAGGATGTGTTTCTGCCTTGCGTTCTTATGAGCTATTGCCCTCTGAGCCAATGGCTTGTTAATTGCTTGGTTCTTGCAAAATGCTTTGCGCGCTGTTATTCAAGTTTCTACCTTCGTGGTTTTACTTGAGTGACGCTGCTCATGCTTGCAACCGCTGGGATGCAGGTGCATGCCTCTAGCATGAAGTCAGACAAGTGAACCCGCTGAACTTAAGCATATGGATCCCAC--
>SS-DEC-COL9_ITS2.ab1
TTAGAGAGGAATTGCAGAACTCCGTGAACCAATGGCCTCCTGAACGTGCGTTGCACTCTTGGGATTTCCTGAGAGTATGTCTGCTTCAGTGCTTAACTTGCCCCAACTTTGCAAGCAGGATGTGTTTCTGCCTTGCGTTCTTATGAGCTATTGCCCTCTGAGCCAATGGCTTGTTAATTGCTTGGTTCTTGCAAAATGCTTTGCGCGCTGTTATTCAAGTTTCTACCTTCGTGGTTTTACTTGAGTGACGCTGCTCATGCTTGCAACCGCTGGGATGCAGGTGCATGCCTCTAGCATG-----------------------------------------------
>SS-DEC-COL10_ITS2.ab1
--------------AGGAACTCCGTGAACCAATGGCCTCCTGAACGTGCGTTGCACTCTTGGGATTTCCTGAGAGTATGTCTGCTTCAGTGCTTAACTTGCCCCAACTTTGCAAGCA-------TTTCTGCCTTGCGTTCTTATGAGCTATTGCCCTCTGAGCCAATGGCTTGTTAATTGCTTGGTTCTTGCAAAATGCTTTGCGCGCTGTTATTCAAGTTTCTACCTTCGTGGTTTTACTTGAGTGACGCTGCTCATGCTTGCAACCGCTGGGATGCAGGTGCATG----------------------------------------------------------
>SS-DED-COL12_ITS2.ab1
---GAGAGGAATTGCAGAACTCCGTGAACCAATGGCCTCCTGAACGTGCGTTGCACTCTTGGGATTTCCTGAGAGTATGTCTGCTTCAGTGCTTAACTTGCCCCAACTTTGCAAGCAGGATGTGTTTCTGCCTTGCGTTCTTATGAGCTATTGCCCTCTGAGCCAATGGCTTGTTAATTGCTTGGTTCTTGCAAAATGCTTTGCGCGCTGTTATTCAAGTTTCTACCTTCGTGGTTTTACTTGAGTGACGCTGCTCATGCTTGCAACCGCTGGGATGCAGGTGCATGCCTCTAGCATGAAGTCAGACAA------------------------------------
>SS-DEC-COL16_ITS2.ab1
---GAGAGGAATTGCAGAACTCCGTGAACCAATGGCCTCCTGAACGTGCGTTGCACTCTTGGGATTTCCTGAGAGTATGTCTGCTTCAGTGCTTAACTTGCCCCAACTTTGCAAGCAGGATGTGTTTCTGCCTTGCGTTCTTATGAGCTATTGCCCTCTGAGCCAATGGCTTGTTAATTGCTTGGTTCTTGCAAAATGCTTTGCGCGCTGTTATTCAAGTTTCTACCTTCGTGGTTTTACTTGAGTGACGCTGCTCATGCTTGCAACCGCTGGGATGCAGGTGCATGCCTCTAG---------------------------------------------------
>SS-AUG-COL3_ITSintfor2.ab1
-----------------------------------------------------------------------------------------------------------------AGCAGGATGTGTTTCTGCCTTGCGTTCTTATGAGCTATTGCCCTCTGAGCCAATGGCTTGTTAATTGCTTGGTTCTTGCAAAATGCTTTGCGCGCTGTTATTCAAGTTTCTACCTTCGTGGTTTTACTTGAGTGACGCTGCTCATGCTTGCAACCGCTGGGATGCAGGTGCATGCCTCTAGCATGAAGTCAGACAAGTGAACCCGCTGAACTTAAGCATATGGATCCCATGA
>SS-AUG-COL5_ITSintfor2.ab1
--------------------------------------------------------------------------GTATGTCTGCTTCAGTGCTTAACTTGCCCCAACTTTGCAAGCAGGATGTGTTTCTGCCTTGCGTTCTTATGAGCTATTGCCCTCTGAGCCAATGGCTTGTTAATTGCTTGGTTCTTGCAAAATGCTTTGCGCGCTGTTATTCAAGTTTCTACCTTCGTGGTTTTACTTGAGTGACGCTGCTCATGCTTGCAACCGCTGGGATGCAGGTGCATGCCTCTAGCATGAAGTCAGACAAGTGAACCCGCTGAACTTAAGCATATGGATCCCATGA
>SS-AUG-COL9_ITSintfor2.ab1
------------------------------------------------------ACTCTTGGGATTTCCTGAGAGTATGTCTGCTTCAGTGCTTAACTTGCCCCAACTTTGCAAGCAGGATGTGTTTCTGCCTTGCGTTCTTATGAGCTATTGCCCTCTGAGCCAATGGCTTGTTAATTGCTTGGTTCTTGCAAAATGCTTTGCGCGCTGTTATTCAAGTTTCTACCTTCGTGGTTTTACTTGAGTGACGCTGCTCATGCTTGCAACCGCTGGGATGCAGGTGCATGCCTCTAGCATGAAGTCAGACAAGTGAACCCGCTGAACTTAAGCATAT-----------
>SS-AUG-COL11_ITS2.ab1
-------GAATTGCAGGAACTCCGTGAACCAATGGCCTCCTGAACGTGCGTTGCACTCTTGGGATTTCCTGAGAGTATGTCTGCTTCAGTGCTTAACTTGCCCCAACTTTGCAAGCA-------TTTCTGCCTTGCGTTCTTATGAGCTATTGCCCTCTGAGCCAATGGCTTGTTAATTGCTTGGTTCTTGCAAAATGCTTTGCGCGCTGTTATTCAAGTTTCTACCTTCGTGGTTTTACTTGAGTGACGCTGCTCATGCTTGCAACCGCTGGGATGCAGGTGCATGCCTCTAGCATGAAGTCAGACAAGTGA--------------------------------
>SS-AUG-COL12_ITS2.ab1
TAGAGAGGAATTGCAGGAACTCCGTGAACCAATGGCCTCCTGAACGTGCGTTGCACTCTTGGGATTTCCTGAGAGTATGTCTGCTTCAGTGCTTAACTTGCCCCAACTTTGCAAGCAGGATGTGTTTCTGCCTTGCGTTCTTATGAGCTATTGCCCTCTGAGCCAATGGCTTGTTAATTGCTTGGTTCTTGCAAAATGCTTTGCGCGCTGTTATTCAAGTTTCTACCTTCGTGGTTTTACTTGAGTGACGCTGCTCATGCTTGCAACCGCTGGGATGCAGGTGCATGC---------------------------------------------------------
>SS-AUG-COL16_ITS2.ab1
TAGAGAGGAATTGCAGGAACTCCGTGAACCAATGGCCTCCTGAACGTGCGTTGCACTCTTGGGATTTCCTGAGAGTATGTCTGCTTCAGTGCTTAACTTGCCCCAACTTTGCAAGCAGGATGTGTTTCTGCCTTGCGTTCTTATGAGCTATTGCCCTCTGAGCCAATGGCTTGTTAATTGCTTGGTTCTTGCAAAATGCTTTGCGCGCTGTTATTCAAGTTTCTACCTTCGTGGTTTTACTTGAGTGACGCTGCTCATGCTTGCAACCGCTGGGATGCAGGTGCATG----------------------------------------------------------
